# Supplementary material for: ACBP/DBI neutralization for the experimental treatment of fatty liver disease
Source: Cell Death Differ. 2024 Nov 16;32(3):434–46. doi: 10.1038/s41418-024-01410-6 (PMC11894144; doi:10.1038/s41418-024-01410-6)
Supplement: Supplementary file 2 — Supplemental Table 1 [file 41418_2024_1410_MOESM2_ESM.xlsx]

## Sheet: Sheet1
Table S1: Patient characterists of the QUID-NASH cohort for which plasma ACBP/DBI concentrations could be measured
		NASH score categories			NASH histopathology categories
Category (unit), values usually means ± SD	Overall	Negative	Positive	p value	Negative	Positive	p value
Total number of patients	398	186	212		176	222
Sex: male (female)	159 (39.9)	64 (34.4)	95 (44.8)	0.044	60 (34.1)	99 (44.6)	0.043
Age (Year)	58.41 (9.66)	58.19 (9.89)	58.59 (9.47)	0.680	58.02 (9.86)	58.71 (9.50)	0.480
Weight (Kg)	92.92 (19.24)	91.39 (20.46)	94.26 (18.04)	0.138	91.71 (20.07)	93.88 (18.55)	0.264
Height (cm)	169.04 (9.25)	169.25 (9.01)	168.84 (9.47)	0.661	169.51 (8.95)	168.66 (9.48)	0.361
Waist circumference (cm)	110.09 (15.22)	107.70 (15.86)	112.11 (14.39)	0.005	107.80 (16.05)	111.85 (14.34)	0.011
BMI (kg/m²)	32.42 (5.83)	31.77 (6.04)	33.00 (5.58)	0.036	31.80 (5.97)	32.91 (5.68)	0.058
Systolic blood pressure : PAS (mmHg)	134.00 (16.24)	134.07 (16.77)	133.95 (15.81)	0.943	133.98 (16.88)	134.02 (15.76)	0.978
Diastolic blood pressure : PAD (mmHg)	78.59 (10.56)	78.41 (10.79)	78.74 (10.38)	0.754	78.34 (10.53)	78.78 (10.61)	0.680
Heart rate (bpm)	83.21 (13.43)	82.69 (12.96)	83.65 (13.83)	0.488	82.53 (12.91)	83.73 (13.82)	0.387
Temperature (°C)	36.55 (0.42)	36.52 (0.41)	36.58 (0.43)	0.155	36.52 (0.41)	36.58 (0.43)	0.156
Tobacco use				0.348			0.187
No	223 (56.0)	99 (53.2)	124 (58.5)		91 (51.7)	132 (59.5)
Yes	174 (43.7)	87 (46.8)	87 (41.0)		85 (48.3)	89 (40.1)
	1 (0.3)	0 (0.0)	1 (0.5)		0 (0.0)	1 (0.5)
Minimal adult weight (Kg)	65.75 (14.05)	66.49 (15.10)	65.14 (13.12)	0.391	66.48 (15.24)	65.17 (13.03)	0.407
Age at minimal weight (Year)	21.11 (6.32)	20.97 (6.99)	21.22 (5.75)	0.726	21.01 (7.06)	21.19 (5.70)	0.798
Maximal weight (Kg)	101.15 (21.59)	100.18 (23.70)	102.00 (19.55)	0.419	100.27 (23.59)	101.86 (19.85)	0.479
Age at maximal weight (Year)	51.71 (11.76)	51.39 (11.70)	52.00 (11.82)	0.624	51.11 (11.77)	52.20 (11.75)	0.383
Weight at 20 years (Kg)	67.50 (14.59)	67.51 (14.91)	67.49 (14.36)	0.986	67.43 (15.06)	67.56 (14.24)	0.939
Leukocytes (x10e3/ml)	7.12 (1.76)	6.98 (1.84)	7.24 (1.68)	0.146	6.92 (1.83)	7.28 (1.69)	0.043
Hemoglobin (g/dl)	14.03 (1.40)	14.04 (1.52)	14.01 (1.28)	0.795	14.06 (1.50)	14.00 (1.31)	0.672
Platelets (x10e3/ml)	245.37 (67.52)	247.20 (67.92)	243.75 (67.29)	0.612	246.21 (66.47)	244.69 (68.50)	0.824
Prothrombin time (sec)	96.34 (10.96)	96.47 (11.70)	96.23 (10.29)	0.826	96.58 (11.65)	96.15 (10.39)	0.697
Activated clotting time (sec)	1.02 (0.23)	1.01 (0.10)	1.02 (0.30)	0.482	1.01 (0.10)	1.02 (0.29)	0.553
International normalize ratio, INR	1.02 (0.12)	1.03 (0.14)	1.02 (0.10)	0.503	1.03 (0.14)	1.02 (0.10)	0.580
AST (IU/L)	39.84 (20.31)	32.53 (14.69)	46.29 (22.33)	<0.001	32.10 (14.22)	46.01 (22.26)	<0.001
AST (x normal value)	39.28 (6.66)	39.16 (6.73)	39.39 (6.61)	0.729	39.15 (6.76)	39.38 (6.59)	0.725
ALT (IU/L)	56.21 (32.38)	45.65 (21.50)	65.49 (37.18)	<0.001	45.44 (21.38)	64.75 (36.82)	<0.001
GGT (UI/L)	77.42 (78.70)	61.49 (55.30)	91.39 (92.49)	<0.001	61.62 (54.84)	89.94 (91.60)	<0.001
Alkaline phosphatase (UI/L)	80.77 (32.56)	80.70 (27.99)	80.84 (36.13)	0.964	81.03 (28.42)	80.57 (35.54)	0.891
Total bilirubin (µmol/L)	10.02 (5.25)	9.87 (5.24)	10.15 (5.27)	0.587	9.89 (5.22)	10.12 (5.28)	0.663
Direct bilirubin (µmol/L)	3.77 (1.87)	3.70 (1.76)	3.83 (1.98)	0.575	3.70 (1.77)	3.83 (1.97)	0.589
Indirect bilirubin (µmol/L)	6.75 (4.51)	6.78 (4.53)	6.71 (4.50)	0.903	6.76 (4.49)	6.73 (4.54)	0.955
Albumin (g/l)	42.80 (3.66)	42.97 (3.63)	42.64 (3.69)	0.386	43.01 (3.64)	42.63 (3.68)	0.312
Haptoglobin (g/L)	1.50 (0.60)	1.46 (0.64)	1.53 (0.55)	0.208	1.46 (0.63)	1.52 (0.56)	0.277
A2-microglobulin (g/L)	2.12 (0.76)	2.00 (0.78)	2.23 (0.73)	0.003	1.97 (0.77)	2.24 (0.73)	<0.001
Apolipoprotein A1 (g/L)	1.36 (0.24)	1.37 (0.26)	1.36 (0.23)	0.828	1.37 (0.26)	1.36 (0.22)	0.592
Carbohydrate deficient transferrin (CDT) (%)	1.02 (0.34)	1.00 (0.29)	1.04 (0.37)	0.229	1.00 (0.30)	1.04 (0.37)	0.326
Total cholesterol (g/L)	1.60 (0.40)	1.57 (0.41)	1.63 (0.38)	0.134	1.58 (0.42)	1.62 (0.38)	0.293
LDL-cholesterol (g/L)	0.86 (0.36)	0.86 (0.39)	0.85 (0.33)	0.716	0.87 (0.40)	0.85 (0.33)	0.561
HDL-cholesterol (g/L)	0.43 (0.16)	0.43 (0.13)	0.43 (0.18)	0.954	0.44 (0.13)	0.43 (0.18)	0.730
Triglyceride (g/L)	1.79 (1.10)	1.60 (1.12)	1.95 (1.07)	0.001	1.60 (1.13)	1.94 (1.06)	0.003
Glycemia (g/L)	1.59 (0.51)	1.52 (0.52)	1.64 (0.48)	0.023	1.51 (0.50)	1.64 (0.50)	0.008
Hemoglobin A1C (%)	7.63 (1.24)	7.44 (1.22)	7.80 (1.24)	0.003	7.38 (1.19)	7.83 (1.25)	<0.001
Serum creatinine (µmol/L)	78.97 (54.65)	85.82 (76.52)	72.98 (20.53)	0.019	86.58 (78.53)	72.97 (20.33)	0.014
Serum urea (mmol/L)	5.84 (2.58)	6.22 (3.21)	5.52 (1.84)	0.011	6.26 (3.26)	5.51 (1.82)	0.008
Serum sodium (mmol/L or mEq/L)	139.43 (2.33)	139.52 (2.33)	139.35 (2.34)	0.463	139.57 (2.33)	139.32 (2.33)	0.273
Serum potassium (mmol/L or mEq/L)	4.29 (0.43)	4.29 (0.46)	4.30 (0.40)	0.903	4.30 (0.46)	4.29 (0.41)	0.848
CRP (mg/L)	4.38 (5.40)	3.88 (4.05)	4.80 (6.30)	0.095	3.89 (4.09)	4.75 (6.20)	0.121
Ferritinemia (µg/ml)	183.92 (232.70)	158.16 (236.75)	206.45 (227.28)	0.041	162.01 (242.18)	201.20 (224.00)	0.099
Transferrin saturation coefficient (%)	20.41 (9.02)	20.58 (9.14)	20.25 (8.94)	0.724	20.76 (9.20)	20.12 (8.89)	0.496
Ceruloplasmin (g/L)	0.24 (0.09)	0.24 (0.05)	0.24 (0.12)	0.507	0.23 (0.05)	0.24 (0.12)	0.339
Urine microalbuminuria (mg/L)	64.85 (137.49)	61.31 (126.56)	68.45 (148.18)	0.674	60.47 (128.25)	68.73 (145.54)	0.627
Urine protein (mg/L)	290.23 (640.95)	539.23 (1108.22)	189.07 (266.67)	0.097	261.82 (514.47)	299.42 (683.51)	0.868
Microalbuminuria/creatininuria ratio (mg/mmol)	14.35 (63.98)	14.68 (44.95)	14.00 (78.98)	0.928	14.62 (46.01)	14.10 (76.84)	0.945
CKD stage (mL/min)	90.21 (20.36)	89.32 (22.87)	90.98 (17.90)	0.420	89.33 (23.25)	90.90 (17.78)	0.447
AST to platelet ratio index (APRI)	0.46 (0.31)	0.38 (0.23)	0.54 (0.35)	<0.001	0.37 (0.19)	0.54 (0.36)	<0.001
FIB4 score	1.43 (0.85)	1.29 (0.73)	1.55 (0.93)	0.002	1.27 (0.65)	1.56 (0.97)	0.001
NAFLD fibrosis score	-0.59 (1.26)	-0.67 (1.23)	-0.53 (1.28)	0.248	-0.68 (1.21)	-0.53 (1.29)	0.228
FibroTest score	0.36 (0.23)	0.33 (0.23)	0.39 (0.22)	0.009	0.32 (0.23)	0.39 (0.22)	0.003
ActiTest score	0.33 (0.19)	0.27 (0.16)	0.39 (0.20)	<0.001	0.27 (0.16)	0.39 (0.20)	<0.001
Fibrosis positivity determined histologically (%)				<0.001			<0.001
No (score=0)	120 (30.2)	116 (62.4)	4 (1.9)		116 (65.9)	4 (1.8)
Yes (score=1 to 8)	278 (69.8)	70 (37.6)	208 (98.1)		60 (34.1)	218 (98.2)
